# Supplementary material for: Serendipitous Hinge Modulation Hypothetically Reprograms Caerin 1.1-LC Antibacterial Mechanism and Gram-Negative Selectivity
Source: Pharmaceutics. 2025 Nov 20;17(11):1500. doi: 10.3390/pharmaceutics17111500 (PMC12655529; doi:10.3390/pharmaceutics17111500)
Supplement: Supplementary file 1 [file pharmaceutics-17-01500-s001.zip]

Archive with 1 entries (1 files):
- pharmaceutics-3971647-supplementary.pdf
